# Supplementary material for: Pre-Competition Weight Loss Models in Taekwondo: Identification, Characteristics and Risk of Dehydration
Source: Nutrients. 2020 Sep 12;12(9):2793. doi: 10.3390/nu12092793 (PMC7551247; doi:10.3390/nu12092793)
Supplement: Supplementary file 1 [file nutrients-12-02793-s001.zip]

Archive with 3 entries (2 files):
- nutrients-907124-supplementary/
- nutrients-907124-supplementary/file S1.doc
- nutrients-907124-supplementary/table S1 .docx
